# Supplementary material for: Proteome-scale understanding of relationship between homo-repeat enrichments and protein aggregation properties
Source: PLoS One. 2018 Nov 6;13(11):e0206941. doi: 10.1371/journal.pone.0206941 (PMC6219797; doi:10.1371/journal.pone.0206941)
Supplement: S1 Table — (XLSX) [file pone.0206941.s001.xlsx]

## Sheet: Sheet1
																																													human proteome
			Comparative occurrences of 20 amino acid residues																					Comparative occurrences (%) of 20 amino acid residues
	Protein	Length	C	M	F	I	L	V	W	Y	A	G	T	S	Q	N	E	D	H	R	K	P	X	C	M	F	I	L	V	W	Y	A	G	T	S	Q	N	E	D	H	R	K	P		C	0.0229709
1	ATXN1	689	9	10	18	16	58	53	4	14	59	53	33	83	44	16	42	21	22	35	18	81	0	1.30624	1.45138	2.61248	2.32221	8.418	7.69231	0.580552	2.03193	8.56313	7.69231	4.78955	12.0464	6.38607	2.32221	6.09579	3.0479	3.19303	5.07983	2.61248	11.7562		M	0.0218028
2	ATXN2	1006	6	30	19	27	37	56	5	24	86	47	57	136	75	48	52	31	46	50	40	134	0	0.596421	2.98211	1.88867	2.6839	3.67793	5.5666	0.497018	2.38569	8.54871	4.67197	5.666	13.5189	7.45527	4.77137	5.16899	3.08151	4.57256	4.97018	3.97614	13.3201		F	0.0361564
3	CAPRIN1	709	3	18	18	13	46	44	2	24	49	49	40	65	80	37	57	29	14	34	28	59	0	0.423131	2.53879	2.53879	1.83357	6.48801	6.20592	0.282087	3.38505	6.91114	6.91114	5.64175	9.16784	11.2835	5.21862	8.03949	4.09027	1.97461	4.79549	3.94922	8.32158		I	0.0429603
4	CELF4	486	6	26	23	20	34	14	0	14	64	45	18	32	41	22	19	17	9	17	21	44	0	1.23457	5.34979	4.73251	4.11523	6.99588	2.88066	0	2.88066	13.1687	9.25926	3.7037	6.58436	8.43621	4.52675	3.90947	3.49794	1.85185	3.49794	4.32099	9.0535		L	0.0988833
5	CSTF2	577	2	35	7	19	42	35	0	7	56	72	17	33	45	18	38	19	9	41	13	69	0	0.34662	6.06586	1.21317	3.29289	7.27903	6.06586	0	1.21317	9.70537	12.4783	2.94627	5.71924	7.79896	3.11958	6.58579	3.29289	1.55979	7.10572	2.25303	11.9584		V	0.0599016
6	CSTF2T	616	4	31	7	33	46	32	0	7	43	92	22	39	49	14	34	23	9	40	16	75	0	0.649351	5.03247	1.13636	5.35714	7.46753	5.19481	0	1.13636	6.98052	14.9351	3.57143	6.33117	7.95455	2.27273	5.51948	3.73377	1.46104	6.49351	2.5974	12.1753		W	0.0127683
7	DAZ1	613	10	4	25	34	25	64	6	24	38	44	39	46	47	36	23	13	14	26	33	62	0	1.63132	0.652529	4.0783	5.54649	4.0783	10.4405	0.978793	3.91517	6.19902	7.17781	6.36215	7.50408	7.66721	5.87276	3.75204	2.12072	2.28385	4.24144	5.38336	10.1142		Y	0.0264713
8	DAZ2	558	5	3	33	12	22	53	5	66	42	30	38	36	60	31	10	6	6	13	11	76	0	0.896057	0.537634	5.91398	2.15054	3.94265	9.49821	0.896057	11.828	7.52688	5.37634	6.81004	6.45161	10.7527	5.55556	1.79211	1.07527	1.07527	2.32975	1.97133	13.6201		A	0.0699508
9	DAZ3	486	5	3	28	12	17	48	5	54	38	27	30	27	51	31	10	6	6	13	11	64	0	1.02881	0.617284	5.76132	2.46914	3.49794	9.87654	1.02881	11.1111	7.81893	5.55556	6.17284	5.55556	10.4938	6.3786	2.05761	1.23457	1.23457	2.6749	2.26337	13.1687		G	0.0664309
10	DAZ4	579	7	4	28	22	22	58	7	45	39	37	37	38	54	34	17	10	10	21	21	68	0	1.20898	0.690846	4.83592	3.79965	3.79965	10.0173	1.20898	7.77202	6.73575	6.39033	6.39033	6.56304	9.32642	5.87219	2.9361	1.72712	1.72712	3.62694	3.62694	11.7444		T	0.0537558
11	DAZAP1	407	4	8	24	10	8	23	6	14	25	59	17	26	29	13	14	18	6	18	18	67	0	0.982801	1.9656	5.89681	2.457	1.9656	5.65111	1.4742	3.4398	6.14251	14.4963	4.1769	6.38821	7.12531	3.1941	3.4398	4.4226	1.4742	4.4226	4.4226	16.4619		S	0.0833403
12	DDX17	729	12	18	23	32	50	35	5	29	59	72	43	45	39	23	41	43	11	59	31	59	0	1.64609	2.46914	3.15501	4.38957	6.85871	4.8011	0.685871	3.97805	8.09328	9.87654	5.89849	6.17284	5.34979	3.15501	5.62414	5.89849	1.50892	8.09328	4.2524	8.09328		Q	0.0476064
13	DDX5	614	9	15	23	33	42	33	6	25	43	54	35	33	30	33	35	38	11	51	34	31	0	1.4658	2.443	3.74593	5.37459	6.84039	5.37459	0.977199	4.07166	7.00326	8.79479	5.70033	5.37459	4.88599	5.37459	5.70033	6.18893	1.79153	8.30619	5.53746	5.04886		N	0.0353373
14	DHX9	599	10	12	21	35	47	46	6	22	40	37	28	34	34	33	52	25	11	29	39	38	0	1.66945	2.00334	3.50584	5.84307	7.84641	7.67947	1.00167	3.67279	6.6778	6.17696	4.67446	5.67613	5.67613	5.50918	8.68114	4.17362	1.83639	4.8414	6.51085	6.34391		E	0.0702386
15	DLX2	328	1	5	8	7	17	10	4	16	34	40	19	49	22	9	10	6	17	9	13	32	0	0.304878	1.52439	2.43902	2.13415	5.18293	3.04878	1.21951	4.87805	10.3659	12.1951	5.79268	14.939	6.70732	2.7439	3.04878	1.82927	5.18293	2.7439	3.96341	9.7561		D	0.0471582
16	DROSHA	1374	28	42	62	53	122	52	14	47	62	66	59	91	60	57	109	69	62	112	70	137	0	2.03785	3.05677	4.51237	3.85735	8.87918	3.78457	1.01892	3.42067	4.51237	4.80349	4.29403	6.623	4.36681	4.14847	7.93304	5.02183	4.51237	8.15138	5.09461	9.97089		H	0.0263556
17	EIF4G1	645	5	12	17	26	74	34	9	12	53	46	24	51	33	14	66	33	10	50	42	34	0	0.775194	1.86047	2.63566	4.03101	11.4729	5.27132	1.39535	1.86047	8.21705	7.13178	3.72093	7.90698	5.11628	2.17054	10.2326	5.11628	1.55039	7.75194	6.51163	5.27132		R	0.0573115
18	EIF4G3	1305	14	32	48	62	112	71	12	21	83	69	67	98	77	40	120	78	19	76	104	102	0	1.0728	2.45211	3.67816	4.75096	8.58238	5.44061	0.91954	1.6092	6.36015	5.28736	5.1341	7.50958	5.90038	3.06513	9.1954	5.97701	1.45594	5.82375	7.96935	7.81609		K	0.0566613
19	EWSR1	656	5	21	15	3	14	15	3	42	38	131	45	58	59	17	15	32	4	45	18	76	0	0.762195	3.20122	2.28659	0.457317	2.13415	2.28659	0.457317	6.40244	5.79268	19.9695	6.85976	8.84146	8.9939	2.59146	2.28659	4.87805	0.609756	6.85976	2.7439	11.5854		P	0.0639383
20	FUBP1	304	2	10	6	22	13	18	0	6	20	51	9	17	23	9	17	18	3	17	22	21	0	0.657895	3.28947	1.97368	7.23684	4.27632	5.92105	0	1.97368	6.57895	16.7763	2.96053	5.59211	7.56579	2.96053	5.59211	5.92105	0.986842	5.59211	7.23684	6.90789
21	FUS	526	4	8	13	8	3	5	3	36	13	152	19	68	52	24	11	26	3	37	14	27	0	0.760456	1.52091	2.47148	1.52091	0.570342	0.95057	0.570342	6.84411	2.47148	28.8973	3.61217	12.9278	9.88593	4.56274	2.09125	4.94297	0.570342	7.03422	2.6616	5.13308
22	GAR1	217	3	2	18	4	11	7	0	5	2	73	2	7	6	9	9	7	3	25	12	12	0	1.38249	0.921659	8.29493	1.84332	5.06912	3.22581	0	2.30415	0.921659	33.6406	0.921659	3.22581	2.76498	4.14747	4.14747	3.22581	1.38249	11.5207	5.52995	5.52995
23	HNRNPA0	305	3	3	15	6	10	20	1	15	20	80	7	30	10	11	13	12	8	16	18	7	0	0.983607	0.983607	4.91803	1.96721	3.27869	6.55738	0.327869	4.91803	6.55738	26.2295	2.29508	9.83607	3.27869	3.60656	4.2623	3.93443	2.62295	5.2459	5.90164	2.29508
24	HNRNPA1	372	2	6	23	8	8	17	1	19	11	93	12	42	12	21	18	18	8	25	18	10	0	0.537634	1.6129	6.1828	2.15054	2.15054	4.56989	0.268817	5.10753	2.95699	25	3.22581	11.2903	3.22581	5.64516	4.83871	4.83871	2.15054	6.72043	4.83871	2.68817
25	HNRNPA1L2	320	3	6	22	8	8	18	1	12	11	63	14	32	11	17	17	18	8	22	19	10	0	0.9375	1.875	6.875	2.5	2.5	5.625	0.3125	3.75	3.4375	19.6875	4.375	10	3.4375	5.3125	5.3125	5.625	2.5	6.875	5.9375	3.125
26	HNRNPA2B1	249	1	12	11	15	14	24	1	5	15	16	18	11	7	4	35	16	7	16	15	6	0	0.401606	4.81928	4.41767	6.0241	5.62249	9.63855	0.401606	2.00803	6.0241	6.4257	7.22892	4.41767	2.81124	1.60643	14.0562	6.4257	2.81124	6.4257	6.0241	2.40964
27	HNRNPA3	378	4	7	19	7	8	19	1	22	8	103	12	25	12	17	22	20	7	29	21	15	0	1.0582	1.85185	5.02646	1.85185	2.1164	5.02646	0.26455	5.82011	2.1164	27.2487	3.1746	6.61376	3.1746	4.49735	5.82011	5.29101	1.85185	7.67196	5.55556	3.96825
28	HNRNPAB	283	2	7	13	10	9	15	1	7	22	43	13	14	12	14	28	13	4	13	29	14	0	0.706714	2.4735	4.59364	3.53357	3.18021	5.30035	0.353357	2.4735	7.77385	15.1943	4.59364	4.947	4.24028	4.947	9.89399	4.59364	1.41343	4.59364	10.2473	4.947
29	HNRNPD	355	3	8	14	10	9	15	5	21	29	58	15	28	18	16	30	15	5	14	32	10	0	0.84507	2.25352	3.94366	2.8169	2.53521	4.22535	1.40845	5.91549	8.16901	16.338	4.22535	7.88732	5.07042	4.50704	8.4507	4.22535	1.40845	3.94366	9.01408	2.8169
30	HNRNPH1	449	5	15	25	15	22	25	2	24	29	66	16	37	18	19	31	24	12	31	16	17	0	1.11359	3.34076	5.56793	3.34076	4.89978	5.56793	0.445434	5.34521	6.4588	14.6993	3.56347	8.24053	4.00891	4.23163	6.90423	5.34521	2.67261	6.90423	3.56347	3.78619
31	HNRNPH2	449	5	18	24	13	23	24	2	25	28	65	17	41	16	17	31	24	12	31	16	17	0	1.11359	4.00891	5.34521	2.89532	5.12249	5.34521	0.445434	5.56793	6.23608	14.4766	3.78619	9.1314	3.56347	3.78619	6.90423	5.34521	2.67261	6.90423	3.56347	3.78619
32	HNRNPH3	346	1	17	16	14	12	11	2	23	16	84	9	19	8	16	14	25	10	28	8	13	0	0.289017	4.91329	4.62428	4.04624	3.46821	3.17919	0.578035	6.6474	4.62428	24.2775	2.60116	5.49133	2.31214	4.62428	4.04624	7.22543	2.89017	8.09249	2.31214	3.75723
33	HNRNPU	825	13	19	31	20	46	35	6	27	61	112	27	40	48	42	88	40	13	45	70	42	0	1.57576	2.30303	3.75758	2.42424	5.57576	4.24242	0.727273	3.27273	7.39394	13.5758	3.27273	4.84848	5.81818	5.09091	10.6667	4.84848	1.57576	5.45455	8.48485	5.09091
34	HNRNPUL1	767	10	14	30	25	33	26	9	47	44	82	34	49	56	51	45	35	8	58	34	77	0	1.30378	1.82529	3.91134	3.25945	4.30248	3.38983	1.1734	6.12777	5.73664	10.691	4.43286	6.38853	7.30117	6.64928	5.86701	4.56323	1.04302	7.56193	4.43286	10.0391
35	HNRPDL	420	3	5	15	13	23	15	3	24	34	51	18	32	28	18	23	20	8	33	28	26	0	0.714286	1.19048	3.57143	3.09524	5.47619	3.57143	0.714286	5.71429	8.09524	12.1429	4.28571	7.61905	6.66667	4.28571	5.47619	4.7619	1.90476	7.85714	6.66667	6.19048
36	ILF3	894	7	24	14	21	60	50	4	41	71	119	32	80	45	41	54	39	23	39	65	65	0	0.782998	2.68456	1.566	2.34899	6.71141	5.59284	0.447427	4.58613	7.94183	13.311	3.57942	8.94855	5.03356	4.58613	6.04027	4.36242	2.57271	4.36242	7.27069	7.27069
37	PSF/SFPQ	707	2	28	21	12	32	21	1	14	40	107	23	37	49	14	58	22	18	60	33	115	0	0.282885	3.9604	2.9703	1.69731	4.52617	2.9703	0.141443	1.9802	5.65771	15.1344	3.25318	5.23338	6.93069	1.9802	8.20368	3.11174	2.54597	8.48656	4.66761	16.2659
38	PSPC1	523	2	29	23	15	35	19	1	6	45	49	19	18	29	20	60	20	9	52	24	48	0	0.382409	5.54493	4.39771	2.86807	6.69216	3.63289	0.191205	1.14723	8.60421	9.36902	3.63289	3.44168	5.54493	3.82409	11.4723	3.82409	1.72084	9.94264	4.58891	9.17782
39	RBM14	669	3	13	15	6	37	26	1	47	131	61	27	88	50	17	16	19	7	41	19	45	0	0.44843	1.9432	2.24215	0.896861	5.53064	3.8864	0.149477	7.02541	19.5815	9.11809	4.03587	13.154	7.47384	2.54111	2.39163	2.84006	1.04634	6.12855	2.84006	6.72646
40	RBM33	1170	5	24	32	32	90	60	3	11	59	75	51	82	125	31	92	44	48	75	48	183	0	0.42735	2.05128	2.73504	2.73504	7.69231	5.12821	0.25641	0.940171	5.04274	6.41026	4.35897	7.00855	10.6838	2.64957	7.86325	3.76068	4.10256	6.41026	4.10256	15.641
	SFPQ/PSF	634	2	25	18	11	30	21	1	14	40	87	23	33	42	12	58	20	15	51	32	99	0	0.315457	3.94322	2.83912	1.73502	4.73186	3.3123	0.157729	2.2082	6.30915	13.7224	3.62776	5.20505	6.62461	1.89274	9.14826	3.15457	2.36593	8.04416	5.04732	15.6151
41	SF1	639	4	34	8	20	36	21	7	9	38	62	39	39	38	28	30	21	14	31	27	133	0	0.625978	5.32081	1.25196	3.12989	5.6338	3.28638	1.09546	1.40845	5.94679	9.70266	6.10329	6.10329	5.94679	4.38185	4.69484	3.28638	2.19092	4.85133	4.22535	20.8138
42	SOX2	317	1	25	2	4	20	12	3	14	26	35	14	36	18	15	12	9	11	17	17	26	0	0.315457	7.88644	0.630915	1.26183	6.30915	3.78549	0.946372	4.4164	8.20189	11.041	4.4164	11.3565	5.67823	4.73186	3.78549	2.83912	3.47003	5.36278	5.36278	8.20189
43	SUPT6H	1726	22	37	67	81	128	84	19	66	114	90	83	92	99	59	197	141	33	108	118	88	0	1.27462	2.14368	3.88181	4.69293	7.41599	4.86674	1.10081	3.82387	6.60487	5.21437	4.80881	5.33024	5.73581	3.41831	11.4137	8.16918	1.91194	6.25724	6.83662	5.09849
44	TAF15	592	4	7	13	8	2	7	2	54	9	175	14	62	42	26	15	55	7	56	16	18	0	0.675676	1.18243	2.19595	1.35135	0.337838	1.18243	0.337838	9.12162	1.52027	29.5608	2.36486	10.473	7.09459	4.39189	2.53378	9.29054	1.18243	9.45946	2.7027	3.04054
45	TARDBP/TDP−43	414	6	18	22	14	21	25	6	8	26	55	15	41	24	28	22	22	5	20	20	16	0	1.44928	4.34783	5.31401	3.38164	5.07246	6.03865	1.44928	1.93237	6.28019	13.285	3.62319	9.90338	5.7971	6.76329	5.31401	5.31401	1.20773	4.83092	4.83092	3.86473
46	TIA1	386	6	15	16	16	13	26	10	17	26	37	24	29	35	22	17	14	8	13	19	23	0	1.5544	3.88601	4.14508	4.14508	3.36788	6.73575	2.59067	4.40415	6.73575	9.58549	6.21762	7.51295	9.06736	5.69948	4.40415	3.62694	2.07254	3.36788	4.92228	5.95855
47	TIAL1	252	3	9	11	8	5	19	8	13	17	29	13	17	27	13	8	8	4	8	12	20	0	1.19048	3.57143	4.36508	3.1746	1.98413	7.53968	3.1746	5.15873	6.74603	11.5079	5.15873	6.74603	10.7143	5.15873	3.1746	3.1746	1.5873	3.1746	4.7619	7.93651
48	TNRC6A	906	5	25	19	32	72	35	25	13	36	79	44	130	61	67	39	36	16	41	39	92	0	0.551876	2.75938	2.09713	3.53201	7.94702	3.86313	2.75938	1.43488	3.97351	8.71965	4.85651	14.3488	6.73289	7.39514	4.30464	3.97351	1.766	4.52539	4.30464	10.1545
49	TNRC6C	1690	10	34	17	44	112	67	56	10	129	203	112	231	103	135	58	65	35	49	65	155	0	0.591716	2.01183	1.00592	2.60355	6.62722	3.9645	3.31361	0.591716	7.63314	12.0118	6.62722	13.6686	6.09467	7.98817	3.43195	3.84615	2.07101	2.89941	3.84615	9.1716
