# Supplementary material for: Proteome-scale understanding of relationship between homo-repeat enrichments and protein aggregation properties
Source: PLoS One. 2018 Nov 6;13(11):e0206941. doi: 10.1371/journal.pone.0206941 (PMC6219797; doi:10.1371/journal.pone.0206941)
Supplement: S2 Table — (XLSX) [file pone.0206941.s002.xlsx]

## Sheet: all_proteomes_delt1
		ΔSpos	ΔΔSpos	ΔSneg	ΔΔSneg	ΔSall	ΔΔSall
all		0.33532		-0.89466		-0.53494
C	0	0	0	0	0	0	0
C	1	0.00365	0.00365	0.00844	0.00844	0.01156	0.01156
C	2	0.00833	0.00468	0.01575	0.00731	0.0229	0.01134
C	3	0.01367	0.00534	0.02121	0.00546	0.03404	0.01114
C	4	0.02113	0.00746	0.02502	0.00381	0.04499	0.01095
C	5	0.02934	0.00821	0.02854	0.00352	0.05576	0.01077
C	6	0.03767	0.00833	0.03201	0.00347	0.06635	0.01059
C	7	0.0456	0.00793	0.03543	0.00342	0.07679	0.01044
C	8	0.05258	0.00698	0.0388	0.00337	0.08707	0.01028
C	9	0.05945	0.00687	0.04212	0.00332	0.09719	0.01012
C	10	0.06622	0.00677	0.04539	0.00327	0.10718	0.00999
C	11	0.0729	0.00668	0.04862	0.00323	0.11702	0.00984
C	12	0.07949	0.00659	0.05181	0.00319	0.12673	0.00971
C	13	0.08598	0.00649	0.05495	0.00314	0.13631	0.00958
C	14	0.09239	0.00641	0.05806	0.00311	0.14576	0.00945
C	15	0.09872	0.00633	0.06112	0.00306	0.15509	0.00933
M	0	0	0	0	0	0	0
M	1	0.00655	0.00655	0.01146	0.01146	0.01741	0.01741
M	2	0.01595	0.0094	0.01957	0.00811	0.03448	0.01707
M	3	0.02881	0.01286	0.02458	0.00501	0.05125	0.01677
M	4	0.04291	0.0141	0.02813	0.00355	0.06772	0.01647
M	5	0.05711	0.0142	0.03162	0.00349	0.08392	0.0162
M	6	0.06966	0.01255	0.03506	0.00344	0.09985	0.01593
M	7	0.08201	0.01235	0.03845	0.00339	0.11553	0.01568
M	8	0.09417	0.01216	0.0418	0.00335	0.13098	0.01545
M	9	0.10614	0.01197	0.04509	0.00329	0.14619	0.01521
M	10	0.11794	0.0118	0.04834	0.00325	0.16118	0.01499
M	11	0.12957	0.01163	0.05155	0.00321	0.17595	0.01477
M	12	0.14104	0.01147	0.05471	0.00316	0.19053	0.01458
M	13	0.15234	0.0113	0.05784	0.00313	0.2049	0.01437
M	14	0.1635	0.01116	0.06092	0.00308	0.21908	0.01418
M	15	0.17451	0.01101	0.06396	0.00304	0.23308	0.014
F	0	0	0	0	0	0	0
F	1	0.01309	0.01309	0.01631	0.01631	0.02803	0.02803
F	2	0.03454	0.02145	0.02426	0.00795	0.05552	0.02749
F	3	0.05947	0.02493	0.02788	0.00362	0.0825	0.02698
F	4	0.08305	0.02358	0.0314	0.00352	0.109	0.0265
F	5	0.10579	0.02274	0.03486	0.00346	0.13504	0.02604
F	6	0.12805	0.02226	0.03828	0.00342	0.16066	0.02562
F	7	0.14994	0.02189	0.04164	0.00336	0.18587	0.02521
F	8	0.1715	0.02156	0.04496	0.00332	0.21069	0.02482
F	9	0.19272	0.02122	0.04823	0.00327	0.23513	0.02444
F	10	0.21363	0.02091	0.05145	0.00322	0.25921	0.02408
F	11	0.23423	0.0206	0.05464	0.00319	0.28295	0.02374
F	12	0.25454	0.02031	0.05778	0.00314	0.30635	0.0234
F	13	0.27457	0.02003	0.06088	0.0031	0.32942	0.02307
F	14	0.29433	0.01976	0.06394	0.00306	0.35219	0.02277
F	15	0.31383	0.0195	0.06696	0.00302	0.37466	0.02247
I	0	0	0	0	0	0	0
I	1	0.0088	0.0088	0.01336	0.01336	0.02141	0.02141
I	2	0.02209	0.01329	0.02167	0.00831	0.04242	0.02101
I	3	0.03966	0.01757	0.02592	0.00425	0.06303	0.02061
I	4	0.05781	0.01815	0.02945	0.00353	0.08329	0.02026
I	5	0.07523	0.01742	0.03294	0.00349	0.1032	0.01991
I	6	0.09144	0.01621	0.03637	0.00343	0.12278	0.01958
I	7	0.10739	0.01595	0.03975	0.00338	0.14206	0.01928
I	8	0.1231	0.01571	0.04308	0.00333	0.16104	0.01898
I	9	0.13856	0.01546	0.04637	0.00329	0.17973	0.01869
I	10	0.1538	0.01524	0.04961	0.00324	0.19815	0.01842
I	11	0.16881	0.01501	0.0528	0.00319	0.2163	0.01815
I	12	0.18361	0.0148	0.05596	0.00316	0.2342	0.0179
I	13	0.19821	0.0146	0.05907	0.00311	0.25186	0.01766
I	14	0.21261	0.0144	0.06214	0.00307	0.26928	0.01742
I	15	0.22682	0.01421	0.06518	0.00304	0.28647	0.01719
L	0	0	0	0	0	0	0
L	1	0.00789	0.00789	0.01262	0.01262	0.01984	0.01984
L	2	0.01957	0.01168	0.02089	0.00827	0.0393	0.01946
L	3	0.03528	0.01571	0.0254	0.00451	0.0584	0.0191
L	4	0.05189	0.01661	0.02894	0.00354	0.07717	0.01877
L	5	0.06807	0.01618	0.03243	0.00349	0.09562	0.01845
L	6	0.08285	0.01478	0.03587	0.00344	0.11377	0.01815
L	7	0.09738	0.01453	0.03925	0.00338	0.13163	0.01786
L	8	0.11169	0.01431	0.04259	0.00334	0.14922	0.01759
L	9	0.12578	0.01409	0.04587	0.00328	0.16654	0.01732
L	10	0.13967	0.01389	0.04912	0.00325	0.18361	0.01707
L	11	0.15335	0.01368	0.05232	0.0032	0.20044	0.01683
L	12	0.16684	0.01349	0.05548	0.00316	0.21703	0.01659
L	13	0.18015	0.01331	0.05859	0.00311	0.23339	0.01636
L	14	0.19327	0.01312	0.06167	0.00308	0.24954	0.01615
L	15	0.20622	0.01295	0.06471	0.00304	0.26547	0.01593
V	0	0	0	0	0	0	0
V	1	0.0045	0.0045	0.00941	0.00941	0.0134	0.0134
V	2	0.01061	0.00611	0.01711	0.0077	0.02655	0.01315
V	3	0.01815	0.00754	0.02266	0.00555	0.03946	0.01291
V	4	0.02778	0.00963	0.02629	0.00363	0.05216	0.0127
V	5	0.03805	0.01027	0.0298	0.00351	0.06464	0.01248
V	6	0.04782	0.00977	0.03325	0.00345	0.07692	0.01228
V	7	0.05687	0.00905	0.03666	0.00341	0.08901	0.01209
V	8	0.06549	0.00862	0.04002	0.00336	0.10092	0.01191
V	9	0.07397	0.00848	0.04333	0.00331	0.11265	0.01173
V	10	0.08233	0.00836	0.04659	0.00326	0.12421	0.01156
V	11	0.09057	0.00824	0.04981	0.00322	0.13561	0.0114
V	12	0.09869	0.00812	0.05299	0.00318	0.14685	0.01124
V	13	0.10671	0.00802	0.05612	0.00313	0.15794	0.01109
V	14	0.11462	0.00791	0.05922	0.0031	0.16888	0.01094
V	15	0.12242	0.0078	0.06228	0.00306	0.17968	0.0108
W	0	0	0	0	0	0	0
W	1	0.01741	0.01741	0.01842	0.01842	0.03388	0.03388
W	2	0.04608	0.02867	0.02525	0.00683	0.0671	0.03322
W	3	0.07668	0.0306	0.02881	0.00356	0.09971	0.03261
W	4	0.10524	0.02856	0.03232	0.00351	0.13173	0.03202
W	5	0.13331	0.02807	0.03578	0.00346	0.16321	0.03148
W	6	0.16091	0.0276	0.03919	0.00341	0.19416	0.03095
W	7	0.18806	0.02715	0.04254	0.00335	0.22462	0.03046
W	8	0.21478	0.02672	0.04585	0.00331	0.2546	0.02998
W	9	0.24109	0.02631	0.04912	0.00327	0.28412	0.02952
W	10	0.26701	0.02592	0.05233	0.00321	0.31321	0.02909
W	11	0.29255	0.02554	0.05551	0.00318	0.34188	0.02867
W	12	0.31773	0.02518	0.05864	0.00313	0.37014	0.02826
W	13	0.34256	0.02483	0.06174	0.0031	0.39802	0.02788
W	14	0.36705	0.02449	0.06479	0.00305	0.42551	0.02749
W	15	0.39122	0.02417	0.06781	0.00302	0.45264	0.02713
Y	0	0	0	0	0	0	0
Y	1	0.00941	0.00941	0.01385	0.01385	0.0224	0.0224
Y	2	0.02384	0.01443	0.02217	0.00832	0.04438	0.02198
Y	3	0.04257	0.01873	0.02626	0.00409	0.06594	0.02156
Y	4	0.06162	0.01905	0.02979	0.00353	0.08713	0.02119
Y	5	0.07975	0.01813	0.03327	0.00348	0.10796	0.02083
Y	6	0.09687	0.01712	0.0367	0.00343	0.12845	0.02049
Y	7	0.11371	0.01684	0.04008	0.00338	0.14862	0.02017
Y	8	0.13029	0.01658	0.04341	0.00333	0.16847	0.01985
Y	9	0.14662	0.01633	0.04669	0.00328	0.18802	0.01955
Y	10	0.1627	0.01608	0.04993	0.00324	0.20729	0.01927
Y	11	0.17855	0.01585	0.05312	0.00319	0.22628	0.01899
Y	12	0.19418	0.01563	0.05627	0.00315	0.245	0.01872
Y	13	0.20959	0.01541	0.05938	0.00311	0.26347	0.01847
Y	14	0.2248	0.01521	0.06246	0.00308	0.28169	0.01822
Y	15	0.2398	0.015	0.06549	0.00303	0.29967	0.01798
A	0	0	0	0	0	0	0
A	1	-0.00294	-0.00294	-0.00179	-0.00179	-0.00479	-0.00479
A	2	-0.00547	-0.00253	-0.00384	-0.00205	-0.00946	-0.00467
A	3	-0.00781	-0.00234	-0.00629	-0.00245	-0.01403	-0.00457
A	4	-0.00981	-0.002	-0.00899	-0.0027	-0.0185	-0.00447
A	5	-0.01136	-0.00155	-0.01197	-0.00298	-0.02288	-0.00438
A	6	-0.01289	-0.00153	-0.01511	-0.00314	-0.02718	-0.0043
A	7	-0.01438	-0.00149	-0.01812	-0.00301	-0.0314	-0.00422
A	8	-0.01585	-0.00147	-0.02076	-0.00264	-0.03554	-0.00414
A	9	-0.01728	-0.00143	-0.02328	-0.00252	-0.03961	-0.00407
A	10	-0.0187	-0.00142	-0.02577	-0.00249	-0.04361	-0.004
A	11	-0.02008	-0.00138	-0.02821	-0.00244	-0.04755	-0.00394
A	12	-0.02145	-0.00137	-0.03061	-0.0024	-0.05142	-0.00387
A	13	-0.02279	-0.00134	-0.03298	-0.00237	-0.05523	-0.00381
A	14	-0.02411	-0.00132	-0.03531	-0.00233	-0.05898	-0.00375
A	15	-0.02541	-0.0013	-0.03761	-0.0023	-0.06268	-0.0037
G	0	0	0	0	0	0	0
G	1	-0.00656	-0.00656	-0.01143	-0.01143	-0.0173	-0.0173
G	2	-0.01028	-0.00372	-0.02533	-0.0139	-0.03424	-0.01694
G	3	-0.01227	-0.00199	-0.04053	-0.0152	-0.05084	-0.0166
G	4	-0.01381	-0.00154	-0.05551	-0.01498	-0.06712	-0.01628
G	5	-0.01533	-0.00152	-0.07007	-0.01456	-0.08311	-0.01599
G	6	-0.01681	-0.00148	-0.08417	-0.0141	-0.09881	-0.0157
G	7	-0.01826	-0.00145	-0.09803	-0.01386	-0.11425	-0.01544
G	8	-0.01969	-0.00143	-0.11167	-0.01364	-0.12944	-0.01519
G	9	-0.02109	-0.0014	-0.12509	-0.01342	-0.14438	-0.01494
G	10	-0.02247	-0.00138	-0.13831	-0.01322	-0.15909	-0.01471
G	11	-0.02382	-0.00135	-0.15133	-0.01302	-0.17358	-0.01449
G	12	-0.02515	-0.00133	-0.16416	-0.01283	-0.18785	-0.01427
G	13	-0.02646	-0.00131	-0.17681	-0.01265	-0.20192	-0.01407
G	14	-0.02775	-0.00129	-0.18928	-0.01247	-0.21578	-0.01386
G	15	-0.02902	-0.00127	-0.20158	-0.0123	-0.22946	-0.01368
T	0	0	0	0	0	0	0
T	1	-0.00304	-0.00304	-0.00203	-0.00203	-0.00515	-0.00515
T	2	-0.00566	-0.00262	-0.00437	-0.00234	-0.01017	-0.00502
T	3	-0.00799	-0.00233	-0.00714	-0.00277	-0.01509	-0.00492
T	4	-0.00995	-0.00196	-0.01021	-0.00307	-0.0199	-0.00481
T	5	-0.01151	-0.00156	-0.01354	-0.00333	-0.02462	-0.00472
T	6	-0.01303	-0.00152	-0.01702	-0.00348	-0.02924	-0.00462
T	7	-0.01452	-0.00149	-0.02035	-0.00333	-0.03378	-0.00454
T	8	-0.01598	-0.00146	-0.0233	-0.00295	-0.03824	-0.00446
T	9	-0.01742	-0.00144	-0.02614	-0.00284	-0.04263	-0.00439
T	10	-0.01883	-0.00141	-0.02893	-0.00279	-0.04693	-0.0043
T	11	-0.02022	-0.00139	-0.03168	-0.00275	-0.05117	-0.00424
T	12	-0.02158	-0.00136	-0.03439	-0.00271	-0.05534	-0.00417
T	13	-0.02292	-0.00134	-0.03705	-0.00266	-0.05945	-0.00411
T	14	-0.02424	-0.00132	-0.03968	-0.00263	-0.0635	-0.00405
T	15	-0.02554	-0.0013	-0.04226	-0.00258	-0.06748	-0.00398
S	0	0	0	0	0	0	0
S	1	-0.00531	-0.00531	-0.00755	-0.00755	-0.01244	-0.01244
S	2	-0.00894	-0.00363	-0.01651	-0.00896	-0.02461	-0.01217
S	3	-0.01116	-0.00222	-0.02654	-0.01003	-0.03654	-0.01193
S	4	-0.01275	-0.00159	-0.03694	-0.0104	-0.04823	-0.01169
S	5	-0.01427	-0.00152	-0.04713	-0.01019	-0.05971	-0.01148
S	6	-0.01576	-0.00149	-0.05699	-0.00986	-0.07099	-0.01128
S	7	-0.01723	-0.00147	-0.06654	-0.00955	-0.08207	-0.01108
S	8	-0.01866	-0.00143	-0.07589	-0.00935	-0.09296	-0.01089
S	9	-0.02008	-0.00142	-0.08508	-0.00919	-0.10368	-0.01072
S	10	-0.02146	-0.00138	-0.09413	-0.00905	-0.11423	-0.01055
S	11	-0.02283	-0.00137	-0.10304	-0.00891	-0.12462	-0.01039
S	12	-0.02417	-0.00134	-0.11183	-0.00879	-0.13485	-0.01023
S	13	-0.02548	-0.00131	-0.12048	-0.00865	-0.14493	-0.01008
S	14	-0.02678	-0.0013	-0.12902	-0.00854	-0.15487	-0.00994
S	15	-0.02806	-0.00128	-0.13744	-0.00842	-0.16467	-0.0098
Q	0	0	0	0	0	0	0
Q	1	-0.00391	-0.00391	-0.00395	-0.00395	-0.00776	-0.00776
Q	2	-0.007	-0.00309	-0.00846	-0.00451	-0.01534	-0.00758
Q	3	-0.0093	-0.0023	-0.01362	-0.00516	-0.02277	-0.00743
Q	4	-0.0111	-0.0018	-0.01943	-0.00581	-0.03004	-0.00727
Q	5	-0.01264	-0.00154	-0.02529	-0.00586	-0.03718	-0.00714
Q	6	-0.01415	-0.00151	-0.03115	-0.00586	-0.04419	-0.00701
Q	7	-0.01563	-0.00148	-0.03673	-0.00558	-0.05107	-0.00688
Q	8	-0.01709	-0.00146	-0.04193	-0.0052	-0.05783	-0.00676
Q	9	-0.01851	-0.00142	-0.04704	-0.00511	-0.06448	-0.00665
Q	10	-0.01991	-0.0014	-0.05208	-0.00504	-0.07103	-0.00655
Q	11	-0.02129	-0.00138	-0.05703	-0.00495	-0.07747	-0.00644
Q	12	-0.02265	-0.00136	-0.06192	-0.00489	-0.08381	-0.00634
Q	13	-0.02398	-0.00133	-0.06673	-0.00481	-0.09005	-0.00624
Q	14	-0.02529	-0.00131	-0.07147	-0.00474	-0.09621	-0.00616
Q	15	-0.02658	-0.00129	-0.07615	-0.00468	-0.10228	-0.00607
N	0	0	0	0	0	0	0
N	1	-0.00493	-0.00493	-0.00649	-0.00649	-0.01109	-0.01109
N	2	-0.00844	-0.00351	-0.01412	-0.00763	-0.02194	-0.01085
N	3	-0.01076	-0.00232	-0.02276	-0.00864	-0.03256	-0.01062
N	4	-0.01237	-0.00161	-0.03186	-0.0091	-0.04299	-0.01043
N	5	-0.0139	-0.00153	-0.04082	-0.00896	-0.05321	-0.01022
N	6	-0.0154	-0.0015	-0.04951	-0.00869	-0.06326	-0.01005
N	7	-0.01686	-0.00146	-0.05788	-0.00837	-0.07312	-0.00986
N	8	-0.0183	-0.00144	-0.06602	-0.00814	-0.08283	-0.00971
N	9	-0.01972	-0.00142	-0.07404	-0.00802	-0.09237	-0.00954
N	10	-0.02111	-0.00139	-0.08193	-0.00789	-0.10177	-0.0094
N	11	-0.02248	-0.00137	-0.08971	-0.00778	-0.11101	-0.00924
N	12	-0.02382	-0.00134	-0.09737	-0.00766	-0.12012	-0.00911
N	13	-0.02514	-0.00132	-0.10492	-0.00755	-0.1291	-0.00898
N	14	-0.02644	-0.0013	-0.11236	-0.00744	-0.13795	-0.00885
N	15	-0.02772	-0.00128	-0.1197	-0.00734	-0.14667	-0.00872
E	0	0	0	0	0	0	0
E	1	-0.00617	-0.00617	-0.01016	-0.01016	-0.01572	-0.01572
E	2	-0.00988	-0.00371	-0.02243	-0.01227	-0.03112	-0.0154
E	3	-0.01199	-0.00211	-0.03603	-0.0136	-0.0462	-0.01508
E	4	-0.01354	-0.00155	-0.04954	-0.01351	-0.061	-0.0148
E	5	-0.01506	-0.00152	-0.06268	-0.01314	-0.07553	-0.01453
E	6	-0.01654	-0.00148	-0.07535	-0.01267	-0.0898	-0.01427
E	7	-0.018	-0.00146	-0.0878	-0.01245	-0.10382	-0.01402
E	8	-0.01943	-0.00143	-0.10004	-0.01224	-0.11762	-0.0138
E	9	-0.02083	-0.0014	-0.11209	-0.01205	-0.13119	-0.01357
E	10	-0.02221	-0.00138	-0.12396	-0.01187	-0.14455	-0.01336
E	11	-0.02357	-0.00136	-0.13565	-0.01169	-0.15771	-0.01316
E	12	-0.0249	-0.00133	-0.14717	-0.01152	-0.17067	-0.01296
E	13	-0.02621	-0.00131	-0.15853	-0.01136	-0.18345	-0.01278
E	14	-0.0275	-0.00129	-0.16972	-0.01119	-0.19604	-0.01259
E	15	-0.02878	-0.00128	-0.18076	-0.01104	-0.20846	-0.01242
D	0	0	0	0	0	0	0
D	1	-0.00624	-0.00624	-0.01035	-0.01035	-0.01595	-0.01595
D	2	-0.00996	-0.00372	-0.02286	-0.01251	-0.03156	-0.01561
D	3	-0.01204	-0.00208	-0.03668	-0.01382	-0.04686	-0.0153
D	4	-0.01359	-0.00155	-0.05039	-0.01371	-0.06187	-0.01501
D	5	-0.0151	-0.00151	-0.06373	-0.01334	-0.07661	-0.01474
D	6	-0.01659	-0.00149	-0.07661	-0.01288	-0.09108	-0.01447
D	7	-0.01804	-0.00145	-0.08926	-0.01265	-0.10531	-0.01423
D	8	-0.01947	-0.00143	-0.1017	-0.01244	-0.11931	-0.014
D	9	-0.02088	-0.00141	-0.11395	-0.01225	-0.13307	-0.01376
D	10	-0.02226	-0.00138	-0.12601	-0.01206	-0.14663	-0.01356
D	11	-0.02361	-0.00135	-0.13789	-0.01188	-0.15998	-0.01335
D	12	-0.02494	-0.00133	-0.1496	-0.01171	-0.17313	-0.01315
D	13	-0.02626	-0.00132	-0.16114	-0.01154	-0.18609	-0.01296
D	14	-0.02755	-0.00129	-0.17251	-0.01137	-0.19886	-0.01277
D	15	-0.02882	-0.00127	-0.18374	-0.01123	-0.21146	-0.0126
H	0	0	0	0	0	0	0
H	1	0.00015	0.00015	0.00376	0.00376	0.00345	0.00345
H	2	-0.00021	-0.00036	0.00728	0.00352	0.00685	0.0034
H	3	-0.00011	0.0001	0.01119	0.00391	0.0102	0.00335
H	4	-0.00105	-0.00094	0.01461	0.00342	0.0135	0.0033
H	5	-0.00142	-0.00037	0.01889	0.00428	0.01676	0.00326
H	6	-0.00176	-0.00034	0.02244	0.00355	0.01997	0.00321
H	7	-0.0017	6e-05	0.02594	0.0035	0.02314	0.00317
H	8	-0.00191	-0.00021	0.02938	0.00344	0.02627	0.00313
H	9	-0.00031	0.0016	0.03278	0.0034	0.02936	0.00309
H	10	-0.00054	-0.00023	0.03613	0.00335	0.03241	0.00305
H	11	-0.00075	-0.00021	0.03943	0.0033	0.03542	0.00301
H	12	-0.00096	-0.00021	0.04268	0.00325	0.03839	0.00297
H	13	-0.00116	-0.0002	0.04589	0.00321	0.04133	0.00294
H	14	-0.00136	-0.0002	0.04906	0.00317	0.04423	0.0029
H	15	-0.00155	-0.00019	0.05219	0.00313	0.0471	0.00287
R	0	0	0	0	0	0	0
R	1	-0.00106	-0.00106	0.00178	0.00178	0.00035	0.00035
R	2	-0.00248	-0.00142	0.00331	0.00153	0.0007	0.00035
R	3	-0.00396	-0.00148	0.0053	0.00199	0.00107	0.00037
R	4	-0.00513	-0.00117	0.00739	0.00209	0.00144	0.00037
R	5	-0.00704	-0.00191	0.00943	0.00204	0.00181	0.00037
R	6	-0.0086	-0.00156	0.01128	0.00185	0.00219	0.00038
R	7	-0.01013	-0.00153	0.01308	0.0018	0.00258	0.00039
R	8	-0.01164	-0.00151	0.01478	0.0017	0.00296	0.00038
R	9	-0.01311	-0.00147	0.016	0.00122	0.00335	0.00039
R	10	-0.01456	-0.00145	0.01794	0.00194	0.00374	0.00039
R	11	-0.01599	-0.00143	0.01986	0.00192	0.00414	0.0004
R	12	-0.01738	-0.00139	0.02175	0.00189	0.00453	0.00039
R	13	-0.01876	-0.00138	0.02361	0.00186	0.00492	0.00039
R	14	-0.02011	-0.00135	0.02546	0.00185	0.00532	0.0004
R	15	-0.02144	-0.00133	0.02728	0.00182	0.00571	0.00039
K	0	0	0	0	0	0	0
K	1	-0.00593	-0.00593	-0.00941	-0.00941	-0.01478	-0.01478
K	2	-0.00965	-0.00372	-0.02073	-0.01132	-0.02924	-0.01446
K	3	-0.01179	-0.00214	-0.03331	-0.01258	-0.04342	-0.01418
K	4	-0.01334	-0.00155	-0.04593	-0.01262	-0.05733	-0.01391
K	5	-0.01486	-0.00152	-0.05821	-0.01228	-0.07098	-0.01365
K	6	-0.01634	-0.00148	-0.07006	-0.01185	-0.08438	-0.0134
K	7	-0.0178	-0.00146	-0.08167	-0.01161	-0.09756	-0.01318
K	8	-0.01923	-0.00143	-0.09308	-0.01141	-0.11052	-0.01296
K	9	-0.02064	-0.00141	-0.10431	-0.01123	-0.12328	-0.01276
K	10	-0.02202	-0.00138	-0.11537	-0.01106	-0.13583	-0.01255
K	11	-0.02338	-0.00136	-0.12626	-0.01089	-0.14819	-0.01236
K	12	-0.02471	-0.00133	-0.13699	-0.01073	-0.16037	-0.01218
K	13	-0.02603	-0.00132	-0.14757	-0.01058	-0.17237	-0.012
K	14	-0.02732	-0.00129	-0.158	-0.01043	-0.1842	-0.01183
K	15	-0.02859	-0.00127	-0.16829	-0.01029	-0.19586	-0.01166
P	0	0	0	0	0	0	0
P	1	-0.00622	-0.00622	-0.01028	-0.01028	-0.01586	-0.01586
P	2	-0.00995	-0.00373	-0.0227	-0.01242	-0.03138	-0.01552
P	3	-0.01203	-0.00208	-0.03643	-0.01373	-0.0466	-0.01522
P	4	-0.01358	-0.00155	-0.05005	-0.01362	-0.06152	-0.01492
P	5	-0.0151	-0.00152	-0.06331	-0.01326	-0.07618	-0.01466
P	6	-0.01658	-0.00148	-0.0761	-0.01279	-0.09057	-0.01439
P	7	-0.01804	-0.00146	-0.08867	-0.01257	-0.10472	-0.01415
P	8	-0.01947	-0.00143	-0.10104	-0.01237	-0.11863	-0.01391
P	9	-0.02087	-0.0014	-0.11321	-0.01217	-0.13232	-0.01369
P	10	-0.02225	-0.00138	-0.12519	-0.01198	-0.1458	-0.01348
P	11	-0.0236	-0.00135	-0.137	-0.01181	-0.15907	-0.01327
P	12	-0.02494	-0.00134	-0.14863	-0.01163	-0.17214	-0.01307
P	13	-0.02625	-0.00131	-0.16009	-0.01146	-0.18503	-0.01289
P	14	-0.02754	-0.00129	-0.1714	-0.01131	-0.19773	-0.0127
P	15	-0.02881	-0.00127	-0.18255	-0.01115	-0.21026	-0.01253
